# Supplementary material for: Neurons Induce Tiled Astrocytes with Branches That Avoid Each Other
Source: Int J Mol Sci. 2022 Apr 9;23(8):4161. doi: 10.3390/ijms23084161 (PMC9028504; doi:10.3390/ijms23084161)
Supplement: Supplementary file 1 [file ijms-23-04161-s001.zip]

Archive with 11 entries (11 files):
- VideoS2.avi
- __MACOSX/._VideoS2.avi
- VideoS1.avi
- __MACOSX/._VideoS1.avi
- FigS1.jpg
- __MACOSX/._FigS1.jpg
- FigS2.jpg
- FigS3.jpg
- FigS4.jpg
- __MACOSX/._FigS4.jpg
- FigS5.jpg
